# Supplementary material for: A Comparison between High-Performance Countercurrent Chromatography and Fast-Centrifugal Partition Chromatography for a One-Step Isolation of Flavonoids from Peanut Hulls Supported by a Conductor like Screening Model for Real Solvents
Source: Molecules. 2023 Jun 29;28(13):5111. doi: 10.3390/molecules28135111 (PMC10343830; doi:10.3390/molecules28135111)
Supplement: Supplementary file 1 [file molecules-28-05111-s001.zip]

Archive with 1 entries (1 files):
- molecules-2426244-supplementary.pdf
